# Supplementary material for: High-resolution high-throughput thermal neutron tomographic imaging of fossiliferous cave breccias from Sumatra
Source: Sci Rep. 2021 Oct 7;11:19953. doi: 10.1038/s41598-021-99290-0 (PMC8497489; doi:10.1038/s41598-021-99290-0)
Supplement: Supplementary file 2 — Supplementary Information 2. [file 41598_2021_99290_MOESM2_ESM.xlsx]

## Sheet: Sheet1
	Type	Shape	Maximum length (mm)	Maximum width (mm)	Orientation	Slope (Degrees)
Lida Ajer
Reconsum18-53	white clast (fossil bone fragment?)	rounded	7.5	7	18N	11W
	white clast	rounded	>1	>1	N/A	0
	white clast	rounded	>1	>1	N/A	0
	white clast	rounded	>1	>1	N/A	0
	white clast	rounded	1	1	N/A	0
	white clast	rounded	6.5	5	31N	9W
	white clast	elongate	3	3	28N	11W
	white clast	elongate	3	2.5	4N	29W
	white clast (fossil bone fragment?)	irregular	8	6	9N	9E
	white clast (fossil bone fragment?)	irregular	9	8	4N	29W
	white clast (fossil bone fragment?)	rounded	1	1	N/A	0
	white clast (fossil bone fragment?)	rounded	2	2	N/A	0
	white clast (fossil bone fragment?)	rounded	2	2	N/A	0
	white clast (fossil bone fragment?)	rounded	2	2	N/A	0
	white clast (fossil bone fragment?)	rounded	2	2	N/A	0
	white clast (fossil bone fragment?)	rounded	2	2	N/A	0
	white clast (fossil bone fragment?)	rounded	3	2	3N	11W
	white fossil fragment with hollow interior	elongate	8	2	32N	38W
	white fossil fragment	irregular	10	4.5	3N	11W
	white fossil fragment	thin elongate 'bar'	12	3	29N	21W
	white clast	rounded	3	3	N/A	0
	white clast	rounded	3	3	N/A	0
	white clast	rounded	3	3	N/A	0
	white clast	discoid	4	2	4N	29W
	white clast (fossil bone fragment?)	rounded	2	2	N/A	0
	white clast (fossil bone fragment?)	discoid	3	2	3N	54W
	white clast (fossil bone fragment?)	discoid	3	2	5N	51W
	white clast (fossil bone fragment?)	discoid	3	2	3N	47W
	white clast (fossil bone fragment?)	discoid	3	2	9N	49W
	white clast (fossil bone fragment?)	discoid	3	2	11N	46W
	white clast	elongate	7	3	4N	40W
	white clast (fossil bone fragment?)	discoid	10	6	35N	49E
	white clast (fossil bone fragment?)	rounded	4	4	N/A	0
	white clast (fossil bone fragment?)	rounded	2	2	N/A	0
	white clast (fossil bone fragment?)	rounded	2	2	N/A	0
	white clast (fossil bone fragment?)	rounded	2	2	N/A	0
	white clast (fossil bone fragment?)	discoid	7.5	7	2N	0
	white clast	rounded	1	1	N/A	0
	white clast	rounded	1	1	N/A	0
	white clast	rounded	1	1	N/A	0
	white clast	rounded	1	1	N/A	0
	white clast	rounded	1	1	N/A	0
	white clast	rounded	1	1	N/A	0
	white clast	rounded	1	1	N/A	0
	white clast (fossil bone fragment?)	irregular	7.5	6	7N	69E
	white clast	rounded	2	2	N/A	0
	white clast	rounded	1	1	N/A	0
	white clast	rounded	1	1	N/A	0
	grey pebble	irregular	61	42	19N	60E
	grey pebble	discoid	87	62	4N	68E
Reconsum18-52	speleothem fragment	Quadrant	23	20	20N	73E
	grey clast	rectangular/irregular	90	55	43N	54W
	grey clast	rectangular/irregular	30	17	41N	48W
	isolated tooth	broadly oval roots and blunt low crown	13	4	40N	47W
	grey clast	rounded	>1	>1	N/A	0
	white clast	rounded	>1	>1	N/A	0
	white clast	rounded	>1	>1	N/A	0
	white clast	rounded	>1	>1	N/A	0
	white clast	rounded	>1	>1	N/A	0
	white clast	rounded	>1	>1	N/A	0
	white clast	rounded	>1	>1	N/A	0
	white clast	rounded	>1	>1	N/A	0
	white clast	rounded	>1	>1	N/A	0
	white clast	rounded	>1	>1	N/A	0
	white clast	rounded	>1	>1	N/A	0
	white clast	rounded	>1	>1	N/A	0
	white clast	rounded	>1	>1	N/A	0
	white clast	rounded	1	1	N/A	0
	white clast	rounded	>1	>1	N/A	0
	white clast	rounded	>1	>1	N/A	0
	white clast	rounded	>1	>1	N/A	0
	white clast	rounded	>1	>1	N/A	0
	white clast	rounded	>1	>1	N/A	0
	white clast	rounded	>1	>1	N/A	0
	white clast	rounded	>1	>1	N/A	0
	white clast	rounded	>1	>1	N/A	0
	white clast	rounded	>1	>1	N/A	0
	white clast	rounded	4.1	>1	N/A	0
	white clast	rounded	4	>1	N/A	0
	white clast	rounded	2.2	>1	N/A	0
	white clast	rounded	2.1	>1	N/A	0
	white clast	rounded	>1	1	N/A	0
	white clast	rounded	>1	1	N/A	0
	white clast	rounded	>1	1	N/A	0
	white clast	rounded	>1	1	N/A	0
	white clast	rounded	>1	1	N/A	0
	white clast	rounded	>1	1	N/A	0
	white clast	rounded	>1	1	N/A	0
	white clast	rounded	>1	1	N/A	0
	white clast	rounded	>1	1	N/A	0
	white clast	rounded	1	1	N/A	0
	white clast	rounded	1	1	N/A	0
	white clast	rounded	1	1	N/A	0
	white clast	rounded	1	1	N/A	0
	white clast	rounded	1	1	N/A	0
	white clast	rounded	1	1	N/A	0
	white clast	rounded	1	1	N/A	0
	white clast	rounded	1	1	N/A	0
	white clast	rounded	1	1	N/A	0
	white clast	rounded	1	1	N/A	0
	white clast	rounded	1	1	N/A	0
	white clast	rounded	1	1	N/A	0
	white clast	rounded	3	2	40N	62W
	white clast	rounded	1	1	N/A	0
	white clast	rounded	1	1	N/A	0
	white clast	rounded	1	1	N/A	0
	white clast	rounded	1	1	N/A	0
	white clast	rounded	1	1	N/A	0
	white clast	rounded	1	1	N/A	0
	white clast	rounded	1	1	N/A	0
	white clast	rounded	1	1	N/A	0
	white clast	rounded	1	1	N/A	0
	white clast	rounded	1	1	N/A	0
	white clast	rounded	1	1	N/A	0
	white clast	rounded	1	1	N/A	0
	white clast	rounded	1	1	N/A	0
	white clast	rounded	1	1	N/A	0
	white clast	rounded	1	1	N/A	0
	white clast	rounded	1	1	N/A	0
	white clast	rounded	1	1	N/A	0
	white clast	rounded	1	1	N/A	0
	white clast	rounded	1	1	N/A	0
	white clast	rounded	1	1	N/A	0
	white clast	rounded	1	1	N/A	0
	white clast	rounded	1	1	N/A	0
	white clast	rounded	1	1	N/A	0
	white clast	rounded	1	1	N/A	0
	white clast	rounded	>1	>1	N/A	0
	white clast	rounded	>1	>1	N/A	0
	white clast	rounded	>1	>1	N/A	0
	white clast	rounded	>1	>1	N/A	0
	white clast	rounded	>1	>1	N/A	0
	white clast	rounded	>1	>1	N/A	0
	white clast	rounded	>1	>1	N/A	0
	white clast	rounded	>1	>1	N/A	0
	white clast	rounded	>1	>1	N/A	0
	white clast	rounded	>1	>1	N/A	0
	white clast	rounded	>1	>1	N/A	0
	white clast	rounded	>1	>1	N/A	0
	white clast	rounded	>1	>1	N/A	0
	white clast	rounded	>1	>1	N/A	0
	white clast	rounded	>1	>1	N/A	0
	white clast	rounded	>1	>1	N/A	0
	white clast	rounded	>1	>1	N/A	0
	white clast	rounded	>1	>1	N/A	0
	white clast	rounded	>1	>1	N/A	0
	white clast	rounded	>1	>1	N/A	0
	white clast	rounded	>1	>1	N/A	0
	white clast	rounded	>1	>1	N/A	0
	white clast	rounded	>1	>1	N/A	0
	white clast	rounded	>1	>1	N/A	0
	white clast	rounded	>1	>1	N/A	0
	white clast	rounded	>1	>1	N/A	0
	white clast	rounded	>1	>1	N/A	0
	white clast	rounded	>1	>1	N/A	0
	white clast	rounded	>1	>1	N/A	0
	white clast	rounded	>1	>1	N/A	0
	white clast	rounded	>1	>1	N/A	0
	white clast	rounded	>1	>1	N/A	0
	white clast	rounded	>1	>1	N/A	0
	white clast	rounded	>1	>1	N/A	0
	white clast	rounded	>1	>1	N/A	0
	white clast	rounded	>1	>1	N/A	0
	white clast	rounded	>1	>1	N/A	0
	white clast	rounded	>1	>1	N/A	0
	white clast	rounded	>1	>1	N/A	0
	white clast	rounded	>1	>1	N/A	0
	white clast	rounded	>1	>1	N/A	0
	white clast	rounded	>1	>1	N/A	0
	white clast	rounded	>1	>1	N/A	0
	white clast	rounded	>1	>1	N/A	0
	white clast	rounded	>1	>1	N/A	0
	white clast	rounded	>1	>1	N/A	0
	white clast	rounded	>1	>1	N/A	0
	white clast	rounded	>1	>1	N/A	0
	white clast	rounded	>1	>1	N/A	0
	white clast	rounded	>1	>1	N/A	0
	white clast	rounded	>1	>1	N/A	0
	white clast	rounded	>1	>1	N/A	0
	white clast	rounded	4	3.1	30N	59W
	white clast	rounded	1	1	N/A	0
	white clast	rounded	1	1	N/A	0
	white clast	rounded	1	1	N/A	0
	white clast	rounded	1	1	N/A	0
	white clast	rounded	1	1	N/A	0
	white clast	rounded	1	1	N/A	0
	white clast	elongate	7.2	4.3	38N	63W
	white clast	elongate	3.1	2.2	49N	39W
	white clast	rounded	2	2	N/A	0
	white clast	rounded	2	2	N/A	0
	white clast	rounded	2	2	N/A	0
	white clast	rounded	2	2	N/A	0
	white clast	rounded	2	2	N/A	0
	white clast	rounded	>1	>1	N/A	0
	white clast	rounded	>1	>1	N/A	0
	white clast	rounded	>1	>1	N/A	0
	white clast	rounded	>1	>1	N/A	0
	white clast	rounded	>1	>1	N/A	0
	white clast	rounded	>1	>1	N/A	0
	white clast	rounded	>1	>1	N/A	0
	white clast	rounded	>1	>1	N/A	0
	white clast	rounded	>1	>1	N/A	0
	white clast	rounded	>1	>1	N/A	0
	white clast	rounded	>1	>1	N/A	0
	white clast	rounded	>1	>1	N/A	0
	white clast	rounded	>1	>1	N/A	0
	white clast	rounded	>1	>1	N/A	0
	white clast	rounded	>1	>1	N/A	0
	white clast	rounded	>1	>1	N/A	0
	white clast	rounded	>1	>1	N/A	0
	white clast	rounded	>1	>1	N/A	0
	white clast	rounded	>1	>1	N/A	0
	white clast	rounded	>1	>1	N/A	0
	white clast	rounded	>1	>1	N/A	0
	white clast	rounded	>1	>1	N/A	0
	white clast	rounded	>1	>1	N/A	0
	white clast	rounded	2	2	N/A	0
	white clast	rounded	2	2	N/A	0
	white clast	rounded	2	2	N/A	0
	white clast	rounded	2	2	N/A	0
	white clast	rounded	2	2	N/A	0
	white clast	rounded	2	2	N/A	0
	white clast	rounded	2	2	N/A	0
	white clast	rounded	2	2	N/A	0
	white clast	rounded	>1	>1	N/A	0
	white clast	rounded	>1	>1	N/A	0
	white clast	rounded	>1	>1	N/A	0
	white clast	rounded	>1	>1	N/A	0
	white clast	rounded	>1	>1	N/A	0
	white clast	rounded	>1	>1	N/A	0
	white clast	rounded	>1	>1	N/A	0
	white clast	rounded	>1	>1	N/A	0
	white clast	rounded	>1	>1	N/A	0
	white clast	rounded	>1	>1	N/A	0
	white clast	rounded	>1	>1	N/A	0
	white clast	rounded	>1	>1	N/A	0
	white clast	rounded	>1	>1	N/A	0
	white clast	rounded	>1	>1	N/A	0
	white clast	rounded	>1	>1	N/A	0
	white clast	rounded	>1	>1	N/A	0
	white clast	rounded	>1	>1	N/A	0
	white clast	rounded	>1	>1	N/A	0
	white clast	rounded	>1	>1	N/A	0
	white clast	rounded	>1	>1	N/A	0
	white clast	rounded	>1	>1	N/A	0
	white clast	rounded	>1	>1	N/A	0
	white clast	rounded	>1	>1	N/A	0
	white clast	rounded	>1	>1	N/A	0
	white clast	rounded	>1	>1	N/A	0
	white clast	rounded	>1	>1	N/A	0
	white clast	rounded	1	1	N/A	0
	white clast	rounded	1	1	N/A	0
	white clast	rounded	1	1	N/A	0
	white clast	rounded	1	1	N/A	0
	white clast	rounded	1	1	N/A	0
	white clast	rounded	1	1	N/A	0
	white clast	rounded	1	1	N/A	0
	white clast	rounded	1	1	N/A	0
	white clast	rounded	1	1	N/A	0
	white clast	rounded	1	1	N/A	0
	white clast	rounded	1	1	N/A	0
	white clast	rounded	1	1	N/A	0
	white clast	rounded	1	1	N/A	0
	white clast	rounded	1	1	N/A	0
	white clast	rounded	1	1	N/A	0
	white clast	rounded	1	1	N/A	0
	white clast	rounded	1	1	N/A	0
	white clast	rounded	1	1	N/A	0
	white clast	discoid	15	14	49N	38W
	white clast	discoid	15	13	41N	49W
	white clast	discoid	15	2	45N	44W
	white clast	rounded	2	2	N/A	0
	white clast	rounded	2	2	N/A	0
	white clast	rounded	>1	>1	N/A	0
	white clast	rounded	>1	>1	N/A	0
	white clast	rounded	>1	>1	N/A	0
	white clast	rounded	>1	>1	N/A	0
	white clast	rounded	>1	>1	N/A	0
	white clast	rounded	>1	>1	N/A	0
	white clast	rounded	>1	>1	N/A	0
	white clast	rounded	>1	>1	N/A	0
	white clast	rounded	>1	>1	N/A	0
	white clast	rounded	>1	>1	N/A	0
	white clast	rounded	>1	>1	N/A	0
	white clast	rounded	>1	>1	N/A	0
	white clast	rounded	>1	>1	N/A	0
	white clast	rounded	>1	>1	N/A	0
	white clast	rounded	>1	>1	N/A	0
	white clast	rounded	>1	>1	N/A	0
	white clast	rounded	>1	>1	N/A	0
	white clast	rounded	>1	>1	N/A	0
	white clast	rounded	>1	>1	N/A	0
	white clast	rounded	>1	>1	N/A	0
	white clast	rounded	>1	>1	N/A	0
	white clast	rounded	>1	>1	N/A	0
	white clast	rounded	>1	>1	N/A	0
	white clast	rounded	>1	>1	N/A	0
	white clast	rounded	>1	>1	N/A	0
	white clast	rounded	>1	>1	N/A	0
	white clast	rounded	>1	>1	N/A	0
	white clast	rounded	>1	>1	N/A	0
	white clast	rounded	>1	>1	N/A	0
	white clast	rounded	>1	>1	N/A	0
	white clast	rounded	>1	>1	N/A	0
	white clast	rounded	>1	>1	N/A	0
	white clast	rounded	1	1	N/A	0
	white clast	rounded	1	1	N/A	0
	white clast	rounded	1	1	N/A	0
	white clast	rounded	1	1	N/A	0
	white clast	rounded	1	1	N/A	0
	white clast	rounded	1	1	N/A	0
	white clast	rounded	1	1	N/A	0
	white clast	rounded	1	1	N/A	0
	white clast	rounded	1	1	N/A	0
	white clast	rounded	1	1	N/A	0
	white clast	rounded	1	1	N/A	0
	white clast	rounded	1	1	N/A	0
	white clast	rounded	1	1	N/A	0
	white clast	rounded	1	1	N/A	0
	white clast	rounded	1	1	N/A	0
	white clast	rounded	1	1	N/A	0
	white clast	rounded	>1	>1	N/A	0
	white clast	rounded	>1	>1	N/A	0
	white clast	rounded	>1	>1	N/A	0
	white clast	rounded	1	1	N/A	0
	white clast	rounded	1	1	N/A	0
	white clast	rounded	1	1	N/A	0
	white clast	rounded	1	1	N/A	0
	white clast	rounded	1	1	N/A	0
	white clast	rounded	1	1	N/A	0
	white clast	rounded	1	1	N/A	0
	white clast	rounded	1	1	N/A	0
	white clast	rounded	2.1	2	N/A	0
	white clast	rounded	2	2	N/A	0
	white clast	rounded	2	1	N/A	0
	white clast	rounded	6	5	N/A	0
	white clast	rounded	5	5	N/A	0
	white clast	rounded	>1	>1	N/A	0
	white clast	rounded	>1	>1	N/A	0
	white clast	rounded	>1	>1	N/A	0
	white clast	rounded	>1	>1	N/A	0
	white clast	rounded	>1	>1	N/A	0
	white clast	rounded	>1	>1	N/A	0
	white clast	rounded	>1	>1	N/A	0
	white clast	rounded	>1	>1	N/A	0
	white clast	rounded	>1	>1	N/A	0
	white clast	rounded	>1	>1	N/A	0
	white clast	rounded	>1	>1	N/A	0
	white clast	rounded	>1	>1	N/A	0
	white clast	rounded	>1	>1	N/A	0
	white clast	rounded	>1	>1	N/A	0
	white clast	rounded	>1	>1	N/A	0
	white clast	rounded	>1	>1	N/A	0
	white clast	rounded	>1	>1	N/A	0
	white clast	rounded	>1	>1	N/A	0
	white clast	rounded	>1	>1	N/A	0
	white clast	rounded	>1	>1	N/A	0
	white clast	rounded	>1	>1	N/A	0
	white clast	rounded	>1	>1	N/A	0
	white clast	rounded	>1	>1	N/A	0
	white clast	rounded	>1	>1	N/A	0
	white clast	rounded	>1	>1	N/A	0
	white clast	rounded	>1	>1	N/A	0
	white clast	rounded	>1	>1	N/A	0
	white clast	rounded	>1	>1	N/A	0
	white clast	rounded	>1	>1	N/A	0
	white clast	rounded	>1	>1	N/A	0
	white clast	rounded	>1	>1	N/A	0
	white clast	rounded	>1	>1	N/A	0
	white clast	rounded	>1	>1	N/A	0
	white clast	rounded	>1	>1	N/A	0
	white clast	rounded	>1	>1	N/A	0
	white clast	rounded	>1	>1	N/A	0
	white clast	rounded	>1	>1	N/A	0
	white clast	rounded	>1	>1	N/A	0
	white clast	rounded	>1	>1	N/A	0
	white clast	rounded	>1	>1	N/A	0
	white clast	rounded	>1	>1	N/A	0
	white clast	rounded	>1	>1	N/A	0
	white clast	rounded	>1	>1	N/A	0
	white clast	rounded	1	1	N/A	0
	white clast	rounded	1	1	N/A	0
	white clast	rounded	1	1	N/A	0
	white clast	rounded	1	1	N/A	0
	white clast	rounded	1	1	N/A	0
	white clast	rounded	1	1	N/A	0
	white clast	rounded	1	1	N/A	0
	white clast	rounded	1	1	N/A	0
	white clast	rounded	1	1	N/A	0
	white clast	rounded	1	1	N/A	0
	white clast	rounded	1	1	N/A	0
	white clast	rounded	1	1	N/A	0
	white clast	rounded	1	1	N/A	0
	white clast	rounded	3	2	N/A	0
	white clast	rounded	3	2	N/A	0
	white clast	rounded	>1	>1	N/A	0
	white clast	rounded	>1	>1	N/A	0
	white clast	rounded	>1	>1	N/A	0
	white clast	rounded	>1	>1	N/A	0
	white clast	rounded	>1	>1	N/A	0
	white clast	rounded	>1	>1	N/A	0
	white clast	rounded	>1	>1	N/A	0
	white clast	rounded	>1	>1	N/A	0
	white clast	rounded	>1	>1	N/A	0
	white clast	rounded	>1	>1	N/A	0
	white clast	rounded	>1	>1	N/A	0
	white clast	rounded	>1	>1	N/A	0
	white clast	rounded	>1	>1	N/A	0
	white clast	rounded	>1	>1	N/A	0
	white clast	rounded	>1	>1	N/A	0
	white clast	rounded	>1	>1	N/A	0
	white clast	rounded	>1	>1	N/A	0
	white clast	rounded	>1	>1	N/A	0
	white clast	rounded	>1	>1	N/A	0
	white clast	rounded	>1	>1	N/A	0
	white clast	rounded	>1	>1	N/A	0
	white clast	rounded	>1	>1	N/A	0
	white clast	rounded	>1	>1	N/A	0
	white clast	rounded	>1	>1	N/A	0
	white clast	rounded	>1	>1	N/A	0
	white clast	rounded	>1	>1	N/A	0
	white clast	rounded	>1	>1	N/A	0
	white clast	rounded	>1	>1	N/A	0
	white clast	rounded	>1	>1	N/A	0
	white clast	rounded	>1	>1	N/A	0
	white clast	rounded	>1	>1	N/A	0
	white clast	rounded	>1	>1	N/A	0
	white clast	rounded	>1	>1	N/A	0
	white clast	rounded	>1	>1	N/A	0
	white clast	rounded	>1	>1	N/A	0
	white clast	rounded	>1	>1	N/A	0
	white clast	rounded	>1	>1	N/A	0
	white clast	rounded	>1	>1	N/A	0
	white clast	rounded	>1	>1	N/A	0
	white clast	rounded	>1	>1	N/A	0
	white clast	rounded	>1	>1	N/A	0
	white clast	rounded	>1	>1	N/A	0
	white clast	rounded	>1	>1	N/A	0
	white clast	rounded	>1	>1	N/A	0
	white clast	rounded	>1	>1	N/A	0
	white clast	rounded	>1	>1	N/A	0
	white clast	rounded	>1	>1	N/A	0
	white clast	rounded	>1	>1	N/A	0
	white clast	rounded	>1	>1	N/A	0
	white clast	rounded	>1	>1	N/A	0
	white clast	rounded	>1	>1	N/A	0
	white clast	rounded	>1	>1	N/A	0
	white clast	rounded	>1	>1	N/A	0
	white clast	rounded	1	1	N/A	0
	white clast	rounded	1	1	N/A	0
	white clast	rounded	2	1	N/A	0
	white clast	rounded	2	1	N/A	0
	white clast	rounded	2	2	N/A	0
	white clast	rounded	4	2	N/A	0
	white clast	rounded	4	3	N/A	0
	white clast	rounded	4	2.5	N/A	0
	white clast	rounded	1.5	1.5	N/A	0
	white clast	rounded	1	1.4	N/A	0
	white clast	rounded	2	2	N/A	0
	white clast	rounded	>1	>1	N/A	0
	white clast	rounded	>1	>1	N/A	0
	white clast	rounded	>1	>1	N/A	0
	white clast	rounded	>1	>1	N/A	0
	white clast	rounded	>1	>1	N/A	0
	white clast	rounded	>1	>1	N/A	0
	white clast	rounded	>1	>1	N/A	0
	white clast	rounded	>1	>1	N/A	0
	white clast	rounded	>1	>1	N/A	0
	white clast	rounded	>1	>1	N/A	0
	white clast	rounded	>1	>1	N/A	0
	white clast	rounded	>1	>1	N/A	0
	white clast	rounded	>1	>1	N/A	0
	white clast	rounded	>1	>1	N/A	0
	white clast	rounded	>1	>1	N/A	0
	white clast	rounded	>1	>1	N/A	0
	white clast	rounded	>1	>1	N/A	0
	white clast	discoid	3.5	>1	N/A	0
	white clast	rounded	>1	>1	N/A	0
	white clast	rounded	>1	>1	N/A	0
	white clast	rounded	>1	>1	N/A	0
	white clast	rounded	>1	>1	N/A	0
	white clast	rounded	>1	>1	N/A	0
	white clast	rounded	>1	>1	N/A	0
	white clast	rounded	>1	>1	N/A	0
	white clast	rounded	>1	>1	N/A	0
	white clast	rounded	>1	>1	N/A	0
	white clast	rounded	>1	>1	N/A	0
	white clast	rounded	>1	>1	N/A	0
	white clast	rounded	>1	>1	N/A	0
	white clast	rounded	>1	>1	N/A	0
	white clast	rounded	>1	>1	N/A	0
	white clast	rounded	>1	>1	N/A	0
	white clast	rounded	1	1	N/A	0
	white clast	rounded	1	1	N/A	0
	white clast	rounded	1	1	N/A	0
	white clast	rounded	1	1	N/A	0
	white clast	rounded	1	1	N/A	0
	white clast	rounded	1	1	N/A	0
	white clast	rounded	1	1	N/A	0
	white clast	rounded	1	1	N/A	0
	white clast	rounded	1	1	N/A	0
	white clast	rounded	1	1	N/A	0
	white clast	rounded	1	1	N/A	0
	white clast	rounded	2	2	N/A	0
	white clast	rounded	2.5	2	N/A	0
	white clast	rounded	2	2	N/A	0
	white clast	rounded	3	3	N/A	0
	white clast	rounded	1	1	N/A	0
	white clast	rounded	1	1	N/A	0
	white clast	rounded	1	1	N/A	0
	white clast	rounded	1	1	N/A	0
	white clast	rounded	1	1	N/A	0
	white clast	rounded	1	1	N/A	0
	white clast	rounded	1	1	N/A	0
	white clast	rounded	1	1	N/A	0
	white clast	rounded	1	1	N/A	0
	white clast	rounded	1	1	N/A	0
	white clast	rounded	1	1	N/A	0
	white clast	rounded	1	1	N/A	0
	white clast	rounded	1	1	N/A	0
	white clast	rounded	1	1	N/A	0
	white clast	rounded	1	1	N/A	0
	white clast	rounded	1	1	N/A	0
	white clast	rounded	1	1	N/A	0
	white clast	rounded	1	1	N/A	0
	white clast	rounded	1	1	N/A	0
	white clast	rounded	1	1	N/A	0
	white clast	rounded	1	1	N/A	0
	white clast	rounded	1	1	N/A	0
	white clast	rounded	1	1	N/A	0
	white clast	rounded	1	1	N/A	0
	white clast	rounded	1	1	N/A	0
	white clast	rounded	3	2	N/A	0
	white clast	rounded	3	2	N/A	0
	white clast	rounded	3	2	N/A	0
	white clast	rounded	>1	>1	N/A	0
	white clast	rounded	>1	>1	N/A	0
	white clast	rounded	>1	>1	N/A	0
	white clast	rounded	>1	>1	N/A	0
	white clast	rounded	>1	>1	N/A	0
	white clast	rounded	>1	>1	N/A	0
	white clast	rounded	>1	>1	N/A	0
	white clast	rounded	>1	>1	N/A	0
	white clast	rounded	>1	>1	N/A	0
	white clast	rounded	>1	>1	N/A	0
	white clast	rounded	>1	>1	N/A	0
	white clast	rounded	>1	>1	N/A	0
	white clast	rounded	>1	>1	N/A	0
	white clast	rounded	>1	>1	N/A	0
	white clast	rounded	>1	>1	N/A	0
	white clast	rounded	>1	>1	N/A	0
	white clast	rounded	>1	>1	N/A	0
	white clast	rounded	>1	>1	N/A	0
	white clast	rounded	>1	>1	N/A	0
	white clast	rounded	>1	>1	N/A	0
	white clast	rounded	>1	>1	N/A	0
	white clast	rounded	>1	>1	N/A	0
	white clast	rounded	>1	>1	N/A	0
	white clast	rounded	>1	>1	N/A	0
	white clast	rounded	>1	>1	N/A	0
	white clast	rounded	>1	>1	N/A	0
	white clast	rounded	>1	>1	N/A	0
	white clast	rounded	>1	>1	N/A	0
	white clast	rounded	>1	>1	N/A	0
	white clast	rounded	>1	>1	N/A	0
	white clast	rounded	>1	>1	N/A	0
	white clast	rounded	>1	>1	N/A	0
	white clast	rounded	>1	>1	N/A	0
	white clast	rounded	>1	>1	N/A	0
	white clast	rounded	>1	>1	N/A	0
	white clast	rounded	>1	>1	N/A	0
	white clast	rounded	1	1	N/A	0
	white clast	rounded	1	1	N/A	0
	white clast	rounded	1	1	N/A	0
	white clast	rounded	1	1	N/A	0
	white clast	rounded	1	1	N/A	0
	white clast	rounded	1	1	N/A	0
	white clast	rounded	1	1	N/A	0
	white clast	rounded	1	1	N/A	0
	white clast	rounded	1	1	N/A	0
	white clast	rounded	1	1	N/A	0
	white clast	rounded	2	1	N/A	0
	white clast	rounded	4	2	N/A	0
	white clast	rounded	1	1	N/A	0
	white clast	rounded	1	1	N/A	0
	white clast	rounded	1	1	N/A	0
	white clast	rounded	1	1	N/A	0
	white clast	rounded	1	1	N/A	0
	white clast	rounded	1	1	N/A	0
	white clast	rounded	1	1	N/A	0
	white clast	rounded	1	1	N/A	0
	white clast	rounded	1	1	N/A	0
	white clast	rounded	1	1	N/A	0
	white clast	rounded	1	1	N/A	0
	white clast	rounded	3	3	N/A	0
	white clast	rounded	>1	>1	N/A	0
	white clast	rounded	>1	>1	N/A	0
	white clast	rounded	>1	>1	N/A	0
	white clast	rounded	>1	>1	N/A	0
	white clast	rounded	>1	>1	N/A	0
	white clast	rounded	>1	>1	N/A	0
	white clast	rounded	>1	>1	N/A	0
	white clast	rounded	>1	>1	N/A	0
	white clast	rounded	>1	>1	N/A	0
	white clast	rounded	>1	>1	N/A	0
	white clast	rounded	>1	>1	N/A	0
	white clast	rounded	>1	>1	N/A	0
	white clast	rounded	>1	>1	N/A	0
	white clast	rounded	>1	>1	N/A	0
	white clast	rounded	>1	>1	N/A	0
	white clast	rounded	>1	>1	N/A	0
	white clast	rounded	>1	>1	N/A	0
	white clast	rounded	>1	>1	N/A	0
	white clast	rounded	>1	>1	N/A	0
	white clast	rounded	>1	>1	N/A	0
	white clast	rounded	>1	>1	N/A	0
	white clast	rounded	>1	>1	N/A	0
	white clast	rounded	1	1	N/A	0
	white clast	rounded	1	1	N/A	0
	white clast	rounded	1	1	N/A	0
	white clast	rounded	1	1	N/A	0
	white clast	rounded	1	1	N/A	0
	white clast	rounded	1	1	N/A	0
	white clast	rounded	1	1	N/A	0
	white clast	rounded	1	1	N/A	0
	white clast	rounded	1	1	N/A	0
	white clast	rounded	1	1	N/A	0
	white clast	rounded	>1	>1	N/A	0
	white clast	rounded	>1	>1	N/A	0
	white clast	rounded	>1	>1	N/A	0
	white clast	rounded	>1	>1	N/A	0
	white clast	rounded	>1	>1	N/A	0
	white clast	rounded	>1	>1	N/A	0
	white clast	rounded	>1	>1	N/A	0
	white clast	rounded	>1	>1	N/A	0
	white clast	rounded	>1	>1	N/A	0
	white clast	rounded	>1	>1	N/A	0
	white clast	rounded	>1	>1	N/A	0
	white clast	rounded	>1	>1	N/A	0
	white clast	rounded	>1	>1	N/A	0
	white clast	rounded	>1	>1	N/A	0
	white clast	rounded	>1	>1	N/A	0
	white clast	rounded	1	1	N/A	0
	white clast	rounded	1	1	N/A	0
	white clast	rounded	1	1	N/A	0
	white clast	rounded	1	1	N/A	0
	white clast	rounded	1	1	N/A	0
	white clast	rounded	1	1	N/A	0
	white clast	rounded	1	1	N/A	0
	white clast	rounded	3	2	N/A	0
	white clast	rounded	>1	>1	N/A	0
	white clast	rounded	>1	>1	N/A	0
	white clast	rounded	>1	>1	N/A	0
	white clast	rounded	>1	>1	N/A	0
	white clast	rounded	>1	>1	N/A	0
	white clast	rounded	>1	>1	N/A	0
	white clast	rounded	>1	>1	N/A	0
	white clast	rounded	>1	>1	N/A	0
	white clast	rounded	>1	>1	N/A	0
	white clast	rounded	>1	>1	N/A	0
	white clast	rounded	>1	>1	N/A	0
	white clast	rounded	>1	>1	N/A	0
	white clast	rounded	1	1	N/A	0
	white clast	rounded	1.5	1	N/A	0
Reconsum18-50	grey clast	rounded	1	0.5	N/A	0
	white clast	tabular	14	3	24N	62E
	grey clast	elongate	8	4	29N	59E
	white clast	equant	3	3	N/A	0
	grey clast	elongate	10	4	30N	61E
	white clast	rounded	2	1	N/A	0
	white clast	rounded	1	1	N/A	0
	grey clast	rounded	20	17	N/A	0
	grey clast within void space	rounded	17.5	17.8	N/A	0
	white clast	rounded	1.2	1	N/A	0
	white (bone fragment?)	rounded	1	1	N/A	0
	white clast	rounded	1	1	N/A	0
	white clast	rounded	>1	>1	N/A	0
	grey clast	irregular	4	2	N/A	0
	black clast	tabular	12	1	39N	50E
	white clast	irregular	6	5	58N	30W
	white clast	rounded	5	5	N/A	0
	white clast	rounded	>1	>1	N/A	0
	white clast	rounded	>1	>1	N/A	0
	white clast	rounded	>1	>1	N/A	0
	white clast	rounded	>1	>1	N/A	0
	white clast	rounded	>1	>1	N/A	0
	black clast	tabular	12	>1	N/A	0
	white clast	rounded	1	1	N/A	0
	grey clast	rounded	1	1	N/A	0
	white clast	rounded	1	1	N/A	0
	grey clast	rounded	1	1	N/A	0
	white clast	rounded	>1	>1	N/A	0
	white clast	rounded	>1	>1	N/A	0
	white clast	rounded	>1	>1	N/A	0
	white clast	rounded	>1	>1	N/A	0
	white clast	rounded	>1	>1	N/A	0
	white clast	rounded	>1	>1	N/A	0
	white clast	rounded	>1	>1	N/A	0
	white clast	rounded	>1	>1	N/A	0
	white clast	rounded	>1	>1	N/A	0
	white clast	rounded	>1	>1	N/A	0
	white clast	rounded	>1	>1	N/A	0
	white clast	rounded	>1	>1	N/A	0
	white clast	rounded	>1	>1	N/A	0
	white clast	rounded	>1	>1	N/A	0
	white clast	rounded	>1	>1	N/A	0
	white clast	rounded	>1	>1	N/A	0
	white clast	rounded	>1	>1	N/A	0
	white clast	rounded	>1	>1	N/A	0
	grey clast	equant	20	10	78N	11E
	grey clast	tabular	10	4	62N	29W
	black clast	tabular	14	1	47N	42E
	white clast	rounded	>1	>1	N/A	0
	white clast	rounded	>1	>1	N/A	0
	white clast	rounded	>1	>1	N/A	0
	white clast	rounded	>1	>1	N/A	0
	grey clast	rounded	>1	>1	N/A	0
	grey clast	rounded	>1	>1	N/A	0
	white clast	tabular	14	1	22N	4E
	white clast	rounded	1	1	N/A	0
	grey clast	rounded	1	1	N/A	0
	white clast	rounded	1	1	N/A	0
	grey clast	rounded	1	1	N/A	0
	white clast	rounded	1	1	N/A	0
	grey clast	rounded	1	1	N/A	0
	white clast	rounded	1	1	N/A	0
	grey clast	rounded	1	1	N/A	0
	white clast	rounded	1	1	N/A	0
	grey clast	rounded	1	1	N/A	0
	white clast	rounded	1	1	N/A	0
	grey clast	rounded	1	1	N/A	0
	white clast	rounded	1	1	N/A	0
	grey clast	rounded	1	1	N/A	0
	white clast	rounded	2	1	72N	25E
	white clast	equant	6	1	76N	10W
	white clast	equant	6	1	19N	3W
	white clast	equant	8	4	51N	40W
	white clast	equant	6	4	69N	32W
	white clast	tabular	14	8	N/A	0
	white clast	equant	12	6	70N	20W
	white clast	discoid	8	4	23N	71E
	grey clast	rounded	90	70	67N	23W
	white clast	rounded	>1	>1	N/A	0
	white clast	rounded	>1	>1	N/A	0
	white clast	rounded	>1	>1	N/A	0
	white clast	rounded	>1	>1	N/A	0
	white clast	rounded	2	2	N/A	0
	white clast	rounded	2	2	N/A	0
	white clast	irregular	3	2	54N	45E
	void space	discoid	10	6	68N	20E
	white clast	irregular	3	3	N/A	0
	white clast	rounded	2	2	N/A	0
	white clast	rounded	>1	>1	N/A	0
	white clast	rounded	>1	>1	N/A	0
	white clast	rounded	>1	>1	N/A	0
	white clast	rounded	1	1	N/A	0
	white clast	rounded	1	1	N/A	0
	white clast	rounded	1	1	N/A	0
	thin void space	tabular	11	5	N-S	0
	white clast	discoid	3	1	62N	33E
	white clast	rounded	7.5	7.5	N/A	3S
	white clast	irregular	4	2	N/A	0
	white clast	equant	10	7	N-S	0
	white clast	rounded	1	1	N/A	0
	white clast	rounded	1	1	N/A	0
	white clast	rounded	1	1	N/A	0
	white clast	irregular	7	3	68N	18W
	white clast	rounded	1	>1	N/A	0
	white clast	rounded	1	1	N/A	0
	white clast	tabular	20	2	N/A	0
	white clast	irregular	11	6	22N	5E
	white clast	discoid	10	5	20N	3E
	white clast	irregular	8	4	8N	18W
	white clast	rounded	2	2	N/A	0
	white clast	rounded	2	2	N/A	0
	white clast	rounded	2	2	N/A	0
	white clast	rounded	1	1	N/A	0
	white clast	rounded	1	1	N/A	0
	white clast	rounded	3	3	N/A	0
	white clast	rounded	3	3	N/A	0
	white clast	discoid	4	3	N/A	0
	white clast	rounded	>1	>1	N/A	0
	white clast	rounded	>1	>1	N/A	0
	white clast	rounded	>1	>1	N/A	0
	white clast	rounded	>1	>1	N/A	0
	white clast	rounded	>1	>1	N/A	0
	white clast	rounded	>1	>1	N/A	0
	white clast	rounded	>1	>1	N/A	0
	white clast	discoid	4	2	N/A	0
	white clast	equant	3	2	N/A	0
	white clast	discoid	2	1	N/A	0
	white clast	rounded	1	>1	N/A	0
	white clast	rounded	1	1	N/A	0
	large void space	irregular	6	4	14N	3E
	white clast	rounded	1	1	N/A	0
	white clast	irregular	7.5	3	62N	27W
	white clast	discoid	6	4	N/A	0
	white clast	equant	4	1	N/A	0
	white clast	equant	4	3	85N	4W
	white clast	tabular	6	>1	87N	2W
	white clast	tabular	5	1	55N	44E
	white clast	irregular	4	3	N/A	0
	white clast	rounded	1	1	N/A	0
	white clast	rounded	1	1	N/A	0
	white clast	rounded	1	1	N/A	0
	white clast	rounded	1	<1	N/A	0
	white clast	rounded	>1	>1	N/A	0
	white clast	rounded	1	1	N/A	0
	white clast	tabular	6	1	N/A	0
	white clast	rounded	>1	>1	N/A	0
	white clast	rounded	>1	>1	N/A	0
	white clast	rounded	>1	>1	N/A	0
	white clast	rounded	>1	>1	N/A	0
	white clast	rounded	>1	>1	N/A	0
	white clast	rounded	>1	>1	N/A	0
	white clast	rounded	1	1	N/A	0
	white clast	rounded	1	1	N/A	0
	white clast	rounded	1	1	N/A	0
	white clast	rounded	1	1	N/A	0
	white clast	rounded	1	1	N/A	0
	white clast	rounded	1	1	N/A	0
	white clast	rounded	1	1	N/A	0
	white clast	rounded	>1	>1	N/A	0
	white clast	rounded	>1	>1	N/A	0
	white clast	rounded	>1	>1	N/A	0
	white clast	rounded	>1	>1	N/A	0
	white clast	rounded	>1	>1	N/A	0
	white clast	rounded	>1	>1	N/A	0
	white clast	rounded	>1	>1	N/A	0
	white clast	rounded	>1	>1	N/A	0
	white clast	rounded	>1	>1	N/A	0
	white clast	rounded	>1	>1	N/A	0
	white clast	rounded	>1	>1	N/A	0
	white clast	rounded	>1	>1	N/A	0
	white clast	rounded	>1	>1	N/A	0
	white clast	rounded	>1	>1	N/A	0
	white clast	rounded	>1	>1	N/A	0
	white clast	rounded	>1	>1	N/A	0
	white clast	rounded	>1	>1	N/A	0
	white clast	rounded	>1	>1	N/A	0
	white clast	rounded	>1	>1	N/A	0
	white clast	rounded	>1	>1	N/A	0
	white clast	rounded	>1	>1	N/A	0
	white clast	rounded	>1	>1	N/A	0
	white clast	rounded	>1	>1	N/A	0
	white clast	rounded	>1	>1	N/A	0
	white clast	rounded	>1	>1	N/A	0
	white clast	rounded	>1	>1	N/A	0
	white clast	rounded	>1	>1	N/A	0
	white clast	rounded	>1	>1	N/A	0
	white clast	tabular	6	3	56N	26E
	white clast	irregular	3	3	N/A	0
	white clast	rounded	1	1	N/A	0
	white clast	rounded	1	1	N/A	0
	white clast	rounded	1	1	N/A	0
	white clast	rounded	1	1	N/A	0
	white clast	rounded	>1	>1	N/A	0
	white clast	rounded	>1	>1	N/A	0
	white clast	rounded	>1	>1	N/A	0
	white clast	rounded	>1	>1	N/A	0
	white clast	rounded	>1	>1	N/A	0
	white clast	rounded	>1	>1	N/A	0
	white clast	rounded	>1	>1	N/A	0
	white clast	rounded	>1	>1	N/A	0
	white clast	rounded	>1	>1	N/A	0
	white clast	rounded	>1	>1	N/A	0
	white clast	rounded	>1	>1	N/A	0
	white clast	rounded	>1	>1	N/A	0
	white clast	rounded	>1	>1	N/A	0
	white clast	rounded	>1	>1	N/A	0
	white clast	rounded	6	6	N/A	0
	white clast	rounded	2	1	46N	42E
	white clast	rounded	2	2	N/A	0
	white clast	rounded	2	2	N/A	0
	white clast	rounded	2	2	N/A	0
	white clast	rounded	2	2	N/A	0
	white clast	rounded	2	2	N/A	0
	white clast	rounded	2	1	N/A	0
	white clast	rounded	1	1	N/A	0
	white clast	rounded	1	1	N/A	0
	white clast	rounded	1	1	N/A	0
	white clast	rounded	1	1	N/A	0
	white clast	rounded	1	1	N/A	0
	white clast	rounded	1	1	N/A	0
	white clast	rounded	1	1	N/A	0
	white clast	rounded	1	1	N/A	0
	white clast	rounded	>1	>1	N/A	0
	white clast	rounded	>1	>1	N/A	0
	white clast	rounded	>1	>1	N/A	0
	white clast	rounded	>1	>1	N/A	0
	white clast	rounded	>1	>1	N/A	0
	white clast	rounded	>1	>1	N/A	0
	white clast	rounded	>1	>1	N/A	0
	white clast	rounded	>1	>1	N/A	0
	white clast	rounded	>1	>1	N/A	0
	white clast	rounded	>1	>1	N/A	0
	white clast	rounded	>1	>1	N/A	0
	white clast	rounded	>1	>1	N/A	0
	white clast	rounded	>1	>1	N/A	0
	white clast	rounded	>1	>1	N/A	0
	white clast	rounded	>1	>1	N/A	0
	white clast	rounded	>1	>1	N/A	0
	white clast	rounded	>1	>1	N/A	0
	white clast	rounded	>1	>1	N/A	0
	white clast	rounded	>1	>1	N/A	0
	white clast	rounded	>1	>1	N/A	0
	white clast	rounded	>1	>1	N/A	0
	white clast	rounded	>1	>1	N/A	0
	white clast	rounded	>1	>1	N/A	0
	white clast	rounded	>1	>1	N/A	0
	white clast	rounded	>1	>1	N/A	0
	white clast	rounded	>1	>1	N/A	0
	white clast	rounded	>1	>1	N/A	0
	white clast	rounded	>1	>1	N/A	0
	white clast	rounded	>1	>1	N/A	0
	white clast	rounded	>1	>1	N/A	0
	white clast	rounded	>1	>1	N/A	0
	white clast	rounded	>1	>1	N/A	0
	white clast	rounded	>1	>1	N/A	0
	white clast	rounded	>1	>1	N/A	0
	white clast	rounded	>1	>1	N/A	0
	white clast	rounded	>1	>1	N/A	0
	white clast	rounded	>1	>1	N/A	0
	white clast	rounded	>1	>1	N/A	0
	white clast	rounded	>1	>1	N/A	0
	white clast	rounded	>1	>1	N/A	0
	white clast	rounded	>1	>1	N/A	0
	white clast	rounded	>1	>1	N/A	0
	white clast	rounded	>1	>1	N/A	0
	white clast	rounded	>1	>1	N/A	0
	black with void space	discoid	2	1
	grey with void space	discoid	2	1
	white clast	rounded	1	>1
	white clast	equant	8	6	47N	12E
	white clast	rounded	>1	>1	N/A	0
	white clast	rounded	>1	>1	N/A	0
	white clast	rounded	>1	>1	N/A	0
	white clast	rounded	>1	>1	N/A	0
	white clast	rounded	>1	>1	N/A	0
	white clast	rounded	>1	>1	N/A	0
	white clast	rounded	>1	>1	N/A	0
	white clast	rounded	>1	>1	N/A	0
	white clast	rounded	>1	>1	N/A	0
	white clast	rounded	>1	>1	N/A	0
	white clast	rounded	>1	>1	N/A	0
	white clast	rounded	>1	>1	N/A	0
	white clast	rounded	>1	>1	N/A	0
	white clast	rounded	>1	>1	N/A	0
	white clast	rounded	1	1	N/A	0
	white clast	discoid	3	3	47N	3W
	white clast	rounded	2	1	38N	4E
	white clast	irregular	4	3	31N	2W
	white clast	rounded	4	4	N/A	0
	white clast	rounded	7	6	44N	3E
	white clast	irregular	8	5	51N	14W
Reconsum18-47	white bone fragment	rounded	6	4	12S	17W
	white clast	rounded	4	2	9S	39W
	white (bone fragment?)	rounded	2	2	N/A	0
	white clast	rounded	2	1	12S	22W
	white clast	rounded	4	3	4S	27E
	white clast	rounded	1	>1	9S	14E
	black clast	angular/irregular	7	6	12S	22W
	black clast	angular/irregular	7	4	19S	41E
	white clast	rounded	1	1	N/A	0
	white clast	rounded	2	1	4S	54E
	white clast	rounded	1	>1	5S	13W
	white clast	rounded	1	1	N/A	0
	white clast	rounded	1	1	N/A	0
	white clast	rounded	1	1	N/A	0
	white clast	rounded	2	1	12S	2E
	white clast	rounded	2	1	12S	3W
	white clast	rounded	2	1	12S	2W
	white clast	rounded	2	1	11S	2E
	white clast	rounded	1	1	N/A	0
	white clast	rounded	1	1	N/A	0
	white clast	rounded	1	1	N/A	0
	white clast	rounded	1	1	N/A	0
	white clast	rounded	1	1	N/A	0
	white clast	rounded	1	1	N/A	0
	white clast	rounded	1	1	N/A	0
	white clast	rounded	1	1	N/A	0
	white clast	rounded	1	1	N/A	0
	white clast	rounded	1	1	N/A	0
	white clast	rounded	1	1	N/A	0
	white clast	rounded	1	1	N/A	0
	white clast	rounded	1	1	N/A	0
	white clast	rounded	1	1	N/A	0
	white clast	rounded	1	1	N/A	0
	white clast	rounded	1	1	N/A	0
	black angular clast	rounded	3	2	12S	18W
	grey clast	rounded	3	1	10S	22W
	grey clast	rounded	2	1	12S	17W
	white clast	discoid	4	1	11S	39E
	white clast	rounded	>1	>1	N/A	0
	white clast	rounded	>1	>1	N/A	0
	white clast	rounded	>1	>1	N/A	0
	white clast	rounded	>1	>1	N/A	0
	white clast	rounded	>1	>1	N/A	0
	white clast	rounded	>1	>1	N/A	0
	white clast	rounded	>1	>1	N/A	0
	white clast	rounded	>1	>1	N/A	0
	white clast	rounded	>1	>1	N/A	0
	white clast	rounded	>1	>1	N/A	0
	white clast	rounded	>1	>1	N/A	0
	white clast	rounded	>1	>1	N/A	0
	white clast	rounded	>1	>1	N/A	0
	white clast	rounded	>1	>1	N/A	0
	white clast	rounded	>1	>1	N/A	0
	white clast	rounded	>1	>1	N/A	0
	white clast	elongate	8	4	11S	18W
	white clast	rounded	4	2	12S	0
	white clast	rounded	2	2	12S	0
	white clast	rounded	>1	>1	N/A	0
	white clast	rounded	>1	>1	N/A	0
	white clast	rounded	>1	>1	N/A	0
	white clast	rounded	>1	>1	N/A	0
	white clast	rounded	>1	>1	N/A	0
	white clast	rounded	>1	>1	N/A	0
	white clast	rounded	>1	>1	N/A	0
	white clast	rounded	>1	>1	N/A	0
	white (bone fragment?)	rounded	3	3	N/A	0
	white clast	rounded	1	1	N/A	0
	white clast	rounded	1	1	N/A	0
	white clast	rounded	1	1	N/A	0
	white clast	rounded	1	1	N/A	0
	white clast	rounded	1	1	N/A	0
	white clast	rounded	1	1	N/A	0
	white clast	rounded	1	1	N/A	0
	white clast	rounded	4	2	7S	18W
	white clast	rounded	2	2	N/A	0
	white clast	rounded	2	2	N/A	0
	white clast	rounded	2	2	N/A	0
	white clast	rounded	2	2	N/A	0
	white clast	rounded	1	>1	9S	49W
	white clast	rounded	2	2	N/A	0
	white clast	rounded	4	2	E-W	0
	white clast	rounded	1	1	N/A	0
	white clast	rounded	1	1	N/A	0
	white clast	rounded	1	1	N/A	0
	white clast	rounded	1	1	N/A	0
	white clast	rounded	1	1	N/A	0
	white clast	rounded	1	1	N/A	0
	white clast	rounded	1	1	N/A	0
	white clast	rounded	1	1	N/A	0
	white clast	rounded	1	1	N/A	0
	white clast	rounded	1	1	N/A	0
	white clast	rounded	1	1	N/A	0
	white clast	rounded	1	1	N/A	0
	white clast	rounded	2	1	N/A	0
	white clast	rounded	3	1	N/A	0
	white clast	rounded	2	1	N/A	0
	white clast	rounded	5	4	N/A	0
	white clast	rounded	4	3	12S	0
	white clast	rounded	4	4	12S	0
	white clast	rounded	3	3	12S	0
	white clast	rounded	4	3	12S	0
	white clast	rounded	2	2	N/A	0
	white clast	rounded	2	2	N/A	0
	white clast	rounded	2	2	N/A	0
	white clast	rounded	2	2	N/A	0
	white clast	rounded	2	2	N/A	0
	white clast	rounded	2	2	N/A	0
	white clast	rounded	3	1	N/A	0
	white clast	rounded	1	1	N/A	0
	white clast	rounded	1	1	N/A	0
	white clast	rounded	1	1	N/A	0
	white clast	rounded	1	1	N/A	0
	white clast	rounded	1	1	N/A	0
	white clast	rounded	1	1	N/A	0
	white clast	rounded	1	1	N/A	0
	white clast	rounded	1	1	N/A	0
	white clast	rounded	1	1	N/A	0
	white clast	rounded	1	1	N/A	0
	white clast	rounded	1	1	N/A	0
	white clast	rounded	1	1	N/A	0
	white clast	rounded	1	1	N/A	0
	white clast	rounded	1	1	N/A	0
	white clast	rounded	1	1	N/A	0
	white clast	rounded	1	1	N/A	0
	white clast	rounded	1	1	N/A	0
	white clast	rounded	>1	>1	N/A	0
	white clast	rounded	>1	>1	N/A	0
	white clast	rounded	>1	>1	N/A	0
	white clast	rounded	>1	>1	N/A	0
	white clast	rounded	>1	>1	N/A	0
	white clast	rounded	>1	>1	N/A	0
	white clast	rounded	>1	>1	N/A	0
	white clast	rounded	>1	>1	N/A	0
	white clast	rounded	>1	>1	N/A	0
	white clast	rounded	2	1	12S	0
	white clast	rounded	3	2	12S	0
	white clast	rounded	3	2	12S	0
	white clast	rounded	2	2	12S	0
	white clast	rounded	3	3	10S	0
	white clast	rounded	2	2	12S	0
	white clast	rounded	1	1	12S	0
	white clast	rounded	2	2	11S	0
	white clast	rounded	4	1	12S	0
	white clast	rounded	3	3	12S	0
	white clast	rounded	2	2	10S	0
	white clast	rounded	2	1.5	12S	0
	white clast	rounded	3	1	12S	0
	white clast	rounded	2	2	12S	0
	white clast	rounded	1	1	9S	0
	white clast	rounded	3	1.5	12S	0
	white clast	rounded	3	1	11S	0
	white clast	rounded	3	1	12S	0
	white clast	rounded	4	1	12S	0
	white clast	rounded	2	1	9S	0
	white clast	rounded	6	4	12S	0
	white clast	rounded	5	3	12S	0
	white clast	rounded	5	4	12S	0
	white clast	rounded	4	4	10S	0
	white clast	rounded	4	4	10S	0
	white clast	rounded	3	3	11S	0
	white clast	rounded	2	1	12S	0
	white clast	rounded	2	1	12S	0
	white clast	rounded	1.5	1	11S	0
	white clast	rounded	2	1	12S	0
	white clast	rounded	>1	>1	12S	0
	white clast	rounded	2	2	9S	0
	white clast	rounded	2	1	12S	0
	white clast	rounded	2	2	12S	0
	white clast	rounded	2	1	12S	0
	white clast	rounded	2	2	12S	0
	white clast	rounded	2	2	11S	0
	white clast	rounded	2	2	10S	0
	white clast	rounded	2	2	12S	0
	white clast	rounded	1	1	12S	0
	white clast	rounded	5	4	9S	0
	white clast	rounded	6	6	12S	0
	white clast	rounded	4	3	12S	0
	white clast	rounded	4	2	12S	0
	white clast	rounded	4	2	12S	0
	white clast	rounded	4	2	12S	0
	white clast	rounded	>1	>1	N/A	0
	white clast	rounded	>1	>1	N/A	0
	white clast	rounded	>1	>1	N/A	0
	white clast	rounded	>1	>1	N/A	0
	white clast	rounded	>1	>1	N/A	0
	white clast	rounded	>1	>1	N/A	0
	white clast	rounded	>1	>1	N/A	0
	white clast	rounded	>1	>1	N/A	0
	white clast	rounded	>1	>1	N/A	0
	white clast	rounded	>1	>1	N/A	0
	white clast	rounded	>1	>1	N/A	0
	white clast	rounded	>1	>1	N/A	0
	white clast	rounded	>1	>1	N/A	0
	white clast	rounded	>1	>1	N/A	0
	white clast	rounded	>1	>1	N/A	0
	white clast	rounded	>1	>1	N/A	0
	white clast	rounded	>1	>1	N/A	0
	white clast	rounded	>1	>1	N/A	0
	white clast	rounded	1	1	N/A	0
	white clast	rounded	1	1	N/A	0
	white clast	rounded	1	1	N/A	0
	white clast	rounded	1	1	N/A	0
	white clast	rounded	4	1	7S	0
	white clast	rounded	5	4	11S	0
	white clast	rounded	4	3	10S	0
	white clast	rounded	4	4	12S	0
	white clast	rounded	1	1	N/A	0
	white clast	rounded	1	1	N/A	0
	white clast	rounded	1	1	N/A	0
	white clast	rounded	1	1	N/A	0
	white clast	rounded	1	1	N/A	0
	white clast	rounded	1	1	N/A	0
	white clast	rounded	1	1	N/A	0
	white clast	rounded	1	1	N/A	0
	white clast	rounded	1	1	N/A	0
	white clast	rounded	1	1	N/A	0
	white clast	rounded	2	2	N/A	0
	white clast	rounded	2	2	N/A	0
	white clast	rounded	2	2	N/A	0
	white clast	rounded	3	2	N/A	0
	white clast	rounded	>1	>1	N/A	0
	white clast	rounded	2	2	N/A	0
	white clast	rounded	2	2	N/A	0
	white clast	rounded	3	2	12S	0
	white clast	rounded	3	1.5	9S	0
	white clast	rounded	2	2	N/A	0
	white clast	rounded	2	2	N/A	0
	white clast	rounded	6	5	N-S	0
	white clast	rounded	4	4	13S	0
	white clast	rounded	4	3	11S	0
	white clast	rounded	4	1	9S	0
	white clast	rounded	3	1	10S	0
	white clast	rounded	2	1	12S	0
	white clast	rounded	1	1	N/A	0
	white clast	rounded	2	1	N/A	0
	white clast	rounded	4	2	12S	0
	white clast	rounded	>1	>1	N/A	0
	white clast	rounded	>1	>1	N/A	0
	white clast	rounded	>1	>1	N/A	0
	white clast	rounded	>1	>1	N/A	0
	white clast	rounded	>1	>1	N/A	0
	white clast	rounded	>1	>1	N/A	0
	white clast	rounded	>1	>1	N/A	0
	white clast	rounded	>1	>1	N/A	0
	white clast	rounded	2	2	N/A	0
	white clast	rounded	2	2	N/A	0
	white clast	rounded	2	1	N/A	0
	white clast	rounded	4	3	10S	0
	white clast	rounded	4	3	12S	0
	white clast	rounded	9	4	12S	0
	white clast	rounded	2	2	10S	0
	white clast	rounded	1	1	N/A	0
	white clast	rounded	1	1	N/A	0
	white clast	rounded	1	1	N/A	0
	white clast	rounded	1	1	N/A	0
	white clast	rounded	1	1	N/A	0
	white clast	rounded	1	1	N/A	0
	white clast	rounded	1	1	N/A	0
	white clast	rounded	1	1	N/A	0
	white clast	rounded	1	1	N/A	0
	white clast	rounded	1	1	N/A	0
	white clast	rounded	1	1	N/A	0
	white clast	rounded	2	1	N/A	0
	white clast	rounded	2	1	N/A	0
	white clast	rounded	2	1.5	N/A	0
	white clast	rounded	6	4	12S	0
	white clast	rounded	3	1	11S	0
	white clast	rounded	3	1	12S	0
	white clast	rounded	2	2	N/A	0
	white clast	rounded	2	2	N/A	0
	white clast	rounded	2	2	N/A	0
	white clast	rounded	4	2	E-W	0
	white clast	rounded	4	2	E-W	0
	white clast	rounded	2	2	E-W	0
	white clast	rounded	4	2	9S	0
	white clast	rounded	1	1	N/A	0
	white clast	rounded	1	1	N/A	0
	white clast	rounded	1	1	N/A	0
	white clast	rounded	1	1	N/A	0
	white clast	rounded	1	1	N/A	0
	white clast	rounded	1	1	N/A	0
	white clast	rounded	1	1	N/A	0
	white clast	rounded	1	1	N/A	0
	white clast	rounded	1	1	N/A	0
	white clast	rounded	1	1	N/A	0
	white clast	rounded	1	1	N/A	0
	white clast	rounded	1	1	N/A	0
	white clast	rounded	1	1	N/A	0
	white clast	rounded	>1	>1	N/A	0
	white clast	rounded	>1	>1	N/A	0
	white clast	rounded	>1	>1	N/A	0
	white clast	rounded	>1	>1	N/A	0
	white clast	rounded	>1	>1	N/A	0
	white clast	rounded	>1	>1	N/A	0
	white clast	rounded	>1	>1	N/A	0
	white clast	rounded	>1	>1	N/A	0
	white clast	rounded	>1	>1	N/A	0
	white clast	rounded	>1	>1	N/A	0
	white clast	rounded	>1	>1	N/A	0
	white clast	rounded	>1	>1	N/A	0
	white clast	rounded	>1	>1	N/A	0
	white clast	rounded	>1	>1	N/A	0
	white clast	rounded	>1	>1	N/A	0
	white clast	rounded	>1	>1	N/A	0
	white clast	rounded	>1	>1	N/A	0
	white clast	rounded	1	1	N/A	0
	white clast	rounded	1	1	N/A	0
	white clast	rounded	1	1	N/A	0
	white clast	rounded	1	1	N/A	0
	white clast	rounded	1	1	N/A	0
	white clast	rounded	1	1	N/A	0
	white clast	rounded	1	1	N/A	0
	white clast	rounded	1	1	N/A	0
	white clast	rounded	2	1	12S	0
	white clast	rounded	2	1	11S	0
	white clast	rounded	>1	>1	N/A	0
	white clast	rounded	>1	>1	N/A	0
	white clast	rounded	>1	>1	N/A	0
	white clast	rounded	>1	>1	N/A	0
	white clast	rounded	>1	>1	N/A	0
	white clast	rounded	>1	>1	N/A	0
	white clast	rounded	>1	>1	N/A	0
	white clast	rounded	>1	>1	N/A	0
	white clast	rounded	>1	>1	N/A	0
	white clast	rounded	>1	>1	N/A	0
	white clast	rounded	>1	>1	N/A	0
	white clast	rounded	>1	>1	N/A	0
	white clast	rounded	>1	>1	N/A	0
	white clast	rounded	>1	>1	N/A	0
	white clast	rounded	>1	>1	N/A	0
	white clast	rounded	>1	>1	N/A	0
	white clast	rounded	>1	>1	N/A	0
	white clast	rounded	>1	>1	N/A	0
	white clast	rounded	4	3	10S	0
	white clast	rounded	3	3	11S	0
	white clast	rounded	2	2	12S	0
	white clast	rounded	4	1	12S	0
	white clast	rounded	1	1	N/A	0
	white clast	rounded	1	1	N/A	0
	white clast	rounded	1	1	N/A	0
	white clast	rounded	1	1	N/A	0
	white clast	rounded	1	1	N/A	0
	white clast	rounded	1	1	N/A	0
	white clast	rounded	1	1	N/A	0
	white clast	rounded	1	1	N/A	0
	white clast	rounded	1	1	N/A	0
	white clast	rounded	1	1	N/A	0
	white clast	rounded	1	1	N/A	0
	white clast	rounded	1	1	N/A	0
	white clast	rounded	1	1	N/A	0
	white clast	rounded	1	1	N/A	0
	white clast	rounded	2	2	N/A	0
	white clast	rounded	2	2	N/A	0
	white clast	rounded	2	2	N/A	0
	white clast	rounded	2	2	N/A	0
	white clast	rounded	2	2	N/A	0
	white clast	rounded	>1	>1	N/A	0
	white clast	rounded	>1	>1	N/A	0
	white clast	rounded	>1	>1	N/A	0
	white clast	rounded	>1	>1	N/A	0
	white clast	rounded	>1	>1	N/A	0
	white clast	rounded	>1	>1	N/A	0
	white clast	rounded	>1	>1	N/A	0
	white clast	rounded	>1	>1	N/A	0
	white clast	rounded	>1	>1	N/A	0
	white clast	rounded	>1	>1	N/A	0
	white clast	rounded	>1	>1	N/A	0
	white clast	rounded	>1	>1	N/A	0
	white clast	rounded	>1	>1	N/A	0
	white clast	rounded	>1	>1	N/A	0
	white clast	rounded	4	2	12S	0
	white clast	rounded	3	2	11S	0
	white clast	rounded	2	2	11S	0
	white clast	rounded	3	2	9S	0
	white clast	rounded	4	1	13S	0
	white clast	rounded	1	1	N/A	0
	white clast	rounded	4	3	12S	0
	white clast	rounded	3	1	13S	0
	white clast	rounded	4	1	9S	0
	white clast	rounded	2	1	11S	0
	white clast	rounded	2	2	N/A	0
	white clast	rounded	2	2	N/A	0
	white clast	rounded	2	2	N/A	0
	white clast	rounded	2	2	N/A	0
	white clast	rounded	6	4	12S	0
	white clast	rounded	5	4	11S	0
	white clast	rounded	1	1	N/A	0
	white clast	rounded	1	1	N/A	0
	white clast	rounded	1	1	N/A	0
	white clast	rounded	1	1	N/A	0
	white clast	rounded	1	1	N/A	0
	white clast	rounded	1	1	N/A	0
	white clast	rounded	1	1	N/A	0
	white clast	rounded	1	1	N/A	0
	white clast	rounded	1	1	N/A	0
	white clast	rounded	1	1	N/A	0
	white clast	rounded	>1	>1	N/A	0
	white clast	rounded	>1	>1	N/A	0
	white clast	rounded	>1	>1	N/A	0
	white clast	rounded	>1	>1	N/A	0
	white clast	rounded	4	1	12S	0
	white clast	rounded	4	1	11S	0
	white clast	rounded	2	1	10S	0
	white clast	rounded	4	1	12S	0
	white clast	rounded	4	1	10S	0
	white clast	rounded	>1	>1	N/A	0
	white clast	rounded	>1	>1	N/A	0
	white clast	rounded	>1	>1	N/A	0
	white clast	rounded	>1	>1	N/A	0
	white clast	rounded	>1	>1	N/A	0
	white clast	rounded	>1	>1	N/A	0
	white clast	rounded	>1	>1	N/A	0
	white clast	rounded	>1	>1	N/A	0
	white clast	rounded	2	2	N/A	0
	white clast	rounded	2	2	N/A	0
	white clast	rounded	2	2	N/A	0
	white clast	rounded	2	2	N/A	0
	white clast	rounded	2	2	N/A	0
	white clast	rounded	2	2	N/A	0
	white clast	rounded	2	2	N/A	0
	white clast	rounded	2	2	N/A	0
	white clast	rounded	2	2	N/A	0
	white clast	rounded	4	3	11S	0
	white clast	rounded	5	4	12S	0
	white clast	rounded	3	3	N/A	0
	white clast	rounded	3	3	N/A	0
	white clast	rounded	3	3	N/A	0
	white clast	rounded	3	3	N/A	0
	white clast	rounded	3	3	N/A	0
	white clast	rounded	4	2	9S	0
	white clast	rounded	8	4	11S	0
	white clast	rounded	6	3	12S	0
	white clast	rounded	3	3	10S	0
	white clast	rounded	3	3	N/A	0
	white clast	rounded	3	3	N/A	0
	white clast	rounded	4	4	N/A	0
	white clast	rounded	3	1	12S	0
	white clast	rounded	3	1	11S	0
	white clast	rounded	3	1	10S	0
	white clast	rounded	3	3	11S	0
	white clast	rounded	3	3	12S	0
	white clast	rounded	3	3	N/A	0
	white clast	rounded	6	4	12S	0
	white clast	rounded	2	1	11S	0
	white clast	rounded	2	1	10S	0
	white clast	rounded	1	1	N/A	0
	white clast	rounded	1	1	N/A	0
	white clast	rounded	1	1	N/A	0
	white clast	rounded	1	1	N/A	0
	white clast	rounded	3	2	E-W	0
	white clast	rounded	4	4	N/A	0
	white clast	rounded	4	4	N/A	0
	white clast	rounded	4	3	9S	0
	white clast	rounded	4	1	11S	0
	white clast	rounded	2	1	12S	0
	white clast	rounded	2	2	12S	0
	white clast	rounded	8.5	7	10S	0
	white clast	rounded	9	6	9S	0
	white clast	rounded	4	2	13S	0
	white clast	rounded	4	3	10S	0
	white clast	rounded	4	4	N/A	0
	white clast	rounded	1	1		0
	white clast	rounded	1	1		0
	white clast	rounded	1	1		0
	white clast	rounded	1	11		0
	white clast	rounded	1	1		0
	white clast	rounded	1	1		0
	white clast	rounded	1.5	1	12S	0
	white clast	rounded	3	1	11S	0
	white clast	rounded	3	2	10S	0
	white clast	rounded	7	5	9S	0
	white clast	rounded	4	3	11S	0
	white clast	rounded	>1	>1	N/A	0
	white clast	rounded	>1	>1	N/A	0
	white clast	rounded	>1	>1	N/A	0
	white clast	rounded	>1	>1	N/A	0
	white clast	rounded	>1	>1	N/A	0
	white clast	rounded	>1	>1	N/A	0
	white clast	rounded	>1	>1	N/A	0
	white clast	rounded	>1	>1	N/A	0
	white clast	rounded	>1	>1	N/A	0
	white clast	rounded	>1	>1	N/A	0
	white clast	rounded	>1	>1	N/A	0
	white clast	rounded	>1	>1	N/A	0
	white clast	rounded	>1	>1	N/A	0
	white clast	rounded	>1	>1	N/A	0
	white clast	rounded	>1	>1	N/A	0
	white clast	rounded	>1	>1	N/A	0
	white clast	rounded	1	1	N/A	0
	white clast	rounded	1	1	N/A	0
	white clast	rounded	1	1	N/A	0
	white clast	rounded	1	1	N/A	0
	white clast	rounded	1	1	N/A	0
	white clast	rounded	1	1	N/A	0
	white clast	rounded	1	1	N/A	0
	white clast	rounded	1	1	N/A	0
	white clast	rounded	1	1	N/A	0
	white clast	rounded	1	1	N/A	0
	white clast	rounded	1	1	N/A	0
	white clast	rounded	4	3	12S	0
	white clast	rounded	4	2	11S	0
	white clast	rounded	3	3	N/A	0
	white clast	rounded	6	4	12S	0
	white clast	rounded	5	4	10S	0
	white clast	rounded	5	7	9S	0
	white clast	rounded	5	7	11S	0
	white clast	rounded	1	1	N/A	0
	white clast	rounded	1	1	N/A	0
	white clast	rounded	1	1	N/A	0
	white clast	rounded	1	1	N/A	0
	white clast	rounded	1	1	N/A	0
	white clast	rounded	1	1	N/A	0
	white clast	rounded	1	1	N/A	0
	white clast	rounded	1.5	1	12S	0
	white clast	rounded	1.5	1	11S	0
	white clast	rounded	1.5	1	9S	0
	white clast	rounded	3	1	11S	0
	white clast	rounded	4	1	10S	0
	white clast	rounded	4	2	12S	0
	white clast	rounded	5	3	10S	0
	white clast	rounded	2	2	N/A	0
	white clast	rounded	2	2	N/A	0
	white clast	rounded	2	2	N/A	0
	white clast	rounded	2	2	N/A	0
	white clast	rounded	2	2	N/A	0
	white clast	rounded	2	2	N/A	0
	white clast	rounded	2	2	N/A	0
	white clast	rounded	2	2	N/A	0
	white clast	rounded	2	2	N/A	0
	white clast	rounded	2	2	N/A	0
	white clast	rounded	2	2	N/A	0
	white clast	rounded	2	2	N/A	0
	white clast	rounded	2	2	N/A	0
	white clast	rounded	2	2	N/A	0
	white clast	rounded	2	2	N/A	0
	white clast	rounded	2	2	N/A	0
	white clast	rounded	2	2	N/A	0
	white clast	rounded	2	2	N/A	0
	white clast	rounded	2	2	N/A	0
	white clast	rounded	2	2	N/A	0
	white clast	rounded	2	2	N/A	0
	white clast	rounded	2	2	N/A	0
	white clast	rounded	2	2	N/A	0
	white clast	rounded	2	2	N/A	0
	white clast	rounded	2	2	N/A	0
	white clast	rounded	2	2	N/A	0
	white clast	rounded	2	2	N/A	0
	white clast	rounded	2	2	N/A	0
	white clast	rounded	2	2	N/A	0
	white clast	rounded	2	2	N/A	0
	white clast	rounded	2	2	N/A	0
	white clast	rounded	1.5	1	11S	0
	white clast	rounded	1.5	1	10S	0
	white clast	rounded	1.5	1	11S	0
	white clast	rounded	1.5	1	10S	0
	white clast	rounded	1.5	1	12S	0
	white clast	rounded	1.5	1	12S	0
	white clast	rounded	4	3	12S	0
	white clast	rounded	4	2	11S	0
	white clast	rounded	4	3	12S	0
	white clast	rounded	4	2	11S	0
	white clast	rounded	5	2	10S	0
	white clast	rounded	5	2.5	14S	0
	white clast	rounded	6	4	13S	0
	white clast	rounded	6	4	16S	0
	white clast	rounded	4	3	11S	0
	white clast	rounded	1	1	N/A	0
	white clast	rounded	1	1	N/A	0
	white clast	rounded	1	1	N/A	0
	white clast	rounded	1	1	N/A	0
	white clast	rounded	1	1	N/A	0
	white clast	rounded	1.5	1	12S	0
	white clast	rounded	1.5	1	11S	0
	white clast	rounded	1.5	1	11S	0
	white clast	rounded	2	1	9S	0
	white clast	rounded	2	2	12S	0
	white clast	rounded	2	1	10S	0
	white clast	rounded	4.5	3	11S	0
	white clast	rounded	>1	>1	N/A	0
	white clast	rounded	>1	>1	N/A	0
	white clast	rounded	>1	>1	N/A	0
	white clast	rounded	>1	>1	N/A	0
	white clast	rounded	>1	>1	N/A	0
	white clast	rounded	>1	>1	N/A	0
	white clast	rounded	>1	>1	N/A	0
	white clast	rounded	>1	>1	N/A	0
	white clast	rounded	>1	>1	N/A	0
	white clast	rounded	>1	>1	N/A	0
	white clast	rounded	>1	>1	N/A	0
	white clast	rounded	>1	>1	N/A	0
	white clast	rounded	>1	>1	N/A	0
	white clast	rounded	>1	>1	N/A	0
	white clast	rounded	>1	>1	N/A	0
	white clast	rounded	>1	>1	N/A	0
	white clast	rounded	>1	>1	N/A	0
	white clast	rounded	>1	>1	N/A	0
	white clast	rounded	>1	>1	N/A	0
	white clast	rounded	>1	>1	N/A	0
	white clast	rounded	>1	>1	N/A	0
	white clast	rounded	>1	>1	N/A	0
	white clast	rounded	>1	>1	N/A	0
	white clast	rounded	>1	>1	N/A	0
	white clast	rounded	>1	>1	N/A	0
	white clast	rounded	>1	>1	N/A	0
	white clast	rounded	>1	>1	N/A	0
	white clast	rounded	>1	>1	N/A	0
	white clast	rounded	>1	>1	N/A	0
	white clast	rounded	>1	>1	N/A	0
	white clast	rounded	2.5	2	11S	0
	white clast	rounded	4	3	12S	0
	white clast	rounded	4	2.5	9S	0
	white clast	rounded	3	2	11S	0
	white clast	rounded	4	1	11S	0
	white clast	rounded	3	3	N/A	0
	white clast	rounded	1	1	N/A	0
	white clast	rounded	1	1	N/A	0
	white clast	rounded	1	1	N/A	0
	white clast	rounded	1	1	N/A	0
	white clast	rounded	1	1	N/A	0
	white clast	rounded	1.5	1	12S	0
	white clast	rounded	1	1	N/A	0
	white clast	rounded	1	1	N/A	0
	white clast	rounded	1	1	N/A	0
	white clast	rounded	1	1	N/A	0
	white clast	rounded	1	1	N/A	0
	white clast	rounded	1	1	N/A	0
	white clast	rounded	1	1	N/A	0
	white clast	rounded	1	1	N/A	0
	white clast	rounded	1	1	N/A	0
	white clast	rounded	2	1	12S	0
	white clast	rounded	3	2	11S	0
	white clast	rounded	6	3	13S	0
	white clast	rounded	2	2	N/A	0
	white clast	rounded	2	2	N/A	0
	white clast	rounded	2	2	N/A	0
	white clast	rounded	2	2	N/A	0
	white clast	rounded	2	2	N/A	0
	white clast	rounded	2	2	N/A	0
	white clast	rounded	2	2	N/A	0
	white clast	rounded	2	2	N/A	0
	white clast	rounded	3	2.5	12S	0
	white clast	rounded	6	5	11S	0
	white clast	rounded	3	2	11S	0
	white clast	rounded	2	2	N/A	0
	white clast	rounded	2	2	N/A	0
	white clast	rounded	2	2	N/A	0
	white clast	rounded	2	2	N/A	0
	white clast	rounded	2	2	N/A	0
	white clast	rounded	2.5	2	12S	0
	white clast	rounded	2.5	2	12S	0
	white clast	rounded	2.5	2	11S	0
	white clast	rounded	2	1	12S	0
	white clast	rounded	1	1	N/A	0
	white clast	rounded	1	1	N/A	0
	white clast	rounded	1	1	N/A	0
	white clast	rounded	1	1	N/A	0
	white clast	rounded	>1	>1	N/A	0
	white clast	rounded	>1	>1	N/A	0
	white clast	rounded	>1	>1	N/A	0
	white clast	rounded	>1	>1	N/A	0
	white clast	rounded	>1	>1	N/A	0
	white clast	rounded	>1	>1	N/A	0
	white clast	rounded	>1	>1	N/A	0
	white clast	rounded	>1	>1	N/A	0
	void spaces	rounded	1	1	N/A	0
	void spaces	rounded	1	1	N/A	0
	void spaces	rounded	1	1	N/A	0
	void spaces	rounded	1	1	N/A	0
	void spaces	rounded	1	1	N/A	0
	void spaces	rounded	1	1	N/A	0
	void spaces	rounded	4	1	N/A	0
	void spaces	rounded	4	1	N/A	0
	void spaces	rounded	3	1	N/A	0
	void spaces	rounded	1	1	N/A	0
	void spaces	rounded	1	1	N/A	0
	void spaces	rounded	1	1	N/A	0
	void spaces	rounded	1	1	N/A	0
	void spaces	rounded	1	1	N/A	0
	void spaces	rounded	1	1	N/A	0
	void spaces	rounded	1	1	N/A	0
	void spaces	rounded	1	1	N/A	0
	void spaces	rounded	1	1	N/A	0
	void spaces	rounded	1	1	N/A	0
	void spaces	rounded	1	1	N/A	0
	void spaces	rounded	1	1	N/A	0
	void spaces	rounded	1	1	N/A	0
	void spaces	rounded	1	1	N/A	0
	void spaces	rounded	1	1	N/A	0
	void spaces	rounded	2	1	N/A	0
	void spaces	rounded	2	1	N/A	0
	void spaces	rounded	2	1	N/A	0
	void spaces	rounded	3	2	N/A	0
	void spaces	rounded	1	1	N/A	0
	void spaces	rounded	1	1	N/A	0
	void spaces	rounded	1	1	N/A	0
	void spaces	rounded	1	1	N/A	0
	void spaces	rounded	1	1	N/A	0
	void spaces	rounded	1	1	N/A	0
	void spaces	rounded	1	1	N/A	0
	void spaces	rounded	1	1	N/A	0
	void spaces	rounded	1	1	N/A	0
	void spaces	rounded	1	1	N/A	0
	void spaces	rounded	1	1	N/A	0
	void spaces	rounded	1	1	N/A	0
	void spaces	rounded	1	1	N/A	0
	void spaces	rounded	1	1	N/A	0
	void spaces	rounded	1	1	N/A	0
	void spaces	rounded	1	1	N/A	0
	void spaces	rounded	1	1	N/A	0
	void spaces	rounded	1	1	N/A	0
	void spaces	rounded	3	1	N/A	0
	void spaces	rounded	3	1	N/A	0
	void spaces	rounded	2	>1	N/A	0
	void spaces	rounded	1	1	N/A	0
	void spaces	rounded	1	1	N/A	0
	void spaces	rounded	1	1	N/A	0
	void spaces	rounded	2	1	N/A	0
	void spaces	rounded	>1	>1	N/A	0
	void spaces	rounded	>1	>1	N/A	0
	void spaces	rounded	>1	>1	N/A	0
	void spaces	rounded	>1	>1	N/A	0
	void spaces	rounded	>1	>1	N/A	0
	void spaces	rounded	>1	>1	N/A	0
	void spaces	rounded	>1	>1	N/A	0
	void spaces	rounded	5	1	N/A	0
	void spaces	rounded	6	2	N/A	0
	void spaces	rounded	1	1	N/A	0
	void spaces	rounded	1	1	N/A	0
	void spaces	rounded	1	1	N/A	0
	void spaces	rounded	1	1	N/A	0
	void spaces	rounded	1	1	N/A	0
	void spaces	rounded	1	1	N/A	0
	void spaces	rounded	1	1	N/A	0
	void spaces	rounded	1	1	N/A	0
	void spaces	rounded	1	1	N/A	0
	void spaces	rounded	1	1	N/A	0
	void spaces	rounded	1	1	N/A	0
	void spaces	rounded	1	1	N/A	0
	void spaces	rounded	1	1	N/A	0
	void spaces	rounded	1	1	N/A	0
	void spaces	rounded	1	1	N/A	0
	void spaces	rounded	1	1	N/A	0
	void spaces	rounded	1	1	N/A	0
	void spaces	rounded	1	1	N/A	0
	void spaces	rounded	1	1	N/A	0
	void spaces	rounded	1	1	N/A	0
	void spaces	rounded	1	1	N/A	0
	void spaces	rounded	1	1	N/A	0
	void spaces	rounded	1	1	N/A	0
	void spaces	rounded	2	1	N/A	0
	void spaces	rounded	2	1	N/A	0
	void spaces	rounded	3	1	N/A	0
	void spaces	rounded	1	1	N/A	0
	void spaces	rounded	1	1	N/A	0
	void spaces	rounded	1	1	N/A	0
	void spaces	rounded	1	1	N/A	0
	void spaces	rounded	1	1	N/A	0
	void spaces	rounded	1	1	N/A	0
	void spaces	rounded	1	1	N/A	0
	void spaces	rounded	1	1	N/A	0
	void spaces	rounded	1	1	N/A	0
	void spaces	rounded	1	1	N/A	0
	void spaces	rounded	1	1	N/A	0
	void spaces	rounded	1	1	N/A	0
	void spaces	rounded	1	1	N/A	0
	void spaces	rounded	1	1	N/A	0
	void spaces	rounded	1	1	N/A	0
	void spaces	rounded	1	1	N/A	0
	void spaces	rounded	1	1	N/A	0
	void spaces	rounded	2	2	N/A	0
	void spaces	rounded	2	2	N/A	0
	void spaces	rounded	3	2	N/A	0
	void spaces	rounded	3	3	N/A	0
	void spaces	rounded	4.5	3	N/A	0
	void spaces	rounded	2	1	N/A	0
	void spaces	rounded	2	1	N/A	0
	void spaces	rounded	2	1	N/A	0
	void spaces	rounded	2	1	N/A	0
	void spaces	rounded	2	1	N/A	0
	void spaces	rounded	2	1	N/A	0
	void spaces	rounded	1	1	N/A	0
	void spaces	rounded	1	1	N/A	0
	void spaces	rounded	1	1	N/A	0
	void spaces	rounded	1	1	N/A	0
	void spaces	rounded	1	1	N/A	0
	void spaces	rounded	1	1	N/A	0
	void spaces	rounded	1	1	N/A	0
	void spaces	rounded	1	1	N/A	0
	void spaces	rounded	1	1	N/A	0
	void spaces	rounded	1	1	N/A	0
	void spaces	rounded	1	1	N/A	0
	void spaces	rounded	1	1	N/A	0
	void spaces	rounded	1	1	N/A	0
	void spaces	rounded	1	1	N/A	0
	void spaces	rounded	1	1	N/A	0
	void spaces	rounded	1	1	N/A	0
	void spaces	rounded	1	1	N/A	0
	void spaces	rounded	1	1	N/A	0
	void spaces	rounded	1	1	N/A	0
	void spaces	rounded	1	1	N/A	0
	void spaces	rounded	3	1	N/A	0
	void spaces	rounded	3	1	N/A	0
	void spaces	rounded	3	1	N/A	0
	void spaces	rounded	3	2	N/A	0
	void spaces	rounded	4	1	N/A	0
	void spaces	rounded	4	1	11S	0
	void spaces	rounded	1	1	N/A	0
	void spaces	rounded	1	1	N/A	0
	void spaces	rounded	1	1	N/A	0
	void spaces	rounded	1	1	N/A	0
	void spaces	rounded	1	1	N/A	0
	void spaces	rounded	1	1	N/A	0
	void spaces	rounded	1	1	N/A	0
	void spaces	rounded	1	1	N/A	0
	void spaces	rounded	1	1	N/A	0
	void spaces	rounded	1	1	N/A	0
	void spaces	rounded	1	1	N/A	0
	void spaces	rounded	1	1	N/A	0
	void spaces	rounded	1	1	N/A	0
	void spaces	rounded	1	1	N/A	0
	void spaces	rounded	1	1	N/A	0
	void spaces	rounded	1	1	N/A	0
	void spaces	rounded	1	1	N/A	0
	void spaces	rounded	2	1	N/A	0
	void spaces	rounded	2	1	N/A	0
	void spaces	rounded	2	1	N/A	0
	void spaces	rounded	2	1	N/A	0
	void spaces	rounded	2	1	N/A	0
	void spaces	rounded	2	1	N/A	0
	void spaces	rounded	3	1	N/A	0
	void spaces	rounded	3	1	N/A	0
	void spaces	rounded	5	1	N/A	0
	void spaces	rounded	5	3	N/A	0
	void spaces	rounded	1	1	N/A	0
	void spaces	rounded	1	1	N/A	0
	void spaces	rounded	1	1	N/A	0
	void spaces	rounded	1	1	N/A	0
	void spaces	rounded	1	1	N/A	0
	void spaces	rounded	1	1	N/A	0
	void spaces	rounded	1	1	N/A	0
	void spaces	rounded	1	1	N/A	0
	void spaces	rounded	1	1	N/A	0
	void spaces	rounded	1	1	N/A	0
	void spaces	rounded	1	1	N/A	0
	void spaces	rounded	1	1	N/A	0
	void spaces	rounded	1	1	N/A	0
	void spaces	rounded	1	1	N/A	0
	void spaces	rounded	1	1	N/A	0
	void spaces	rounded	1	1	N/A	0
	void spaces	rounded	1	1	N/A	0
	void spaces	rounded	1	1	N/A	0
	void spaces	rounded	1	1	N/A	0
	void spaces	rounded	1	1	N/A	0
	void spaces	rounded	1	1	N/A	0
	void spaces	rounded	1	1	N/A	0
	void spaces	rounded	1	1	N/A	0
	void spaces	rounded	1	1	N/A	0
	void spaces	rounded	1	1	N/A	0
	void spaces	rounded	1	1	N/A	0
	void spaces	rounded	1	1	N/A	0
	void spaces	rounded	1	1	N/A	0
	void spaces	rounded	1	1	N/A	0
	void spaces	rounded	1	1	N/A	0
	void spaces	rounded	1	1	N/A	0
	void spaces	rounded	1	1	N/A	0
	void spaces	rounded	1	1	N/A	0
	void spaces	rounded	1	1	N/A	0
	void spaces	rounded	1	1	N/A	0
	void spaces	rounded	2	1	N/A	0
	void spaces	rounded	2	1	N/A	0
	void spaces	rounded	2	1	N/A	0
	void spaces	rounded	2	1	N/A	0
	void spaces	rounded	2	1	N/A	0
	void spaces	rounded	2	1	N/A	0
	void spaces	rounded	2	1	N/A	0
	void spaces	rounded	2	1	N/A	0
	void spaces	rounded	3	3	N/A	0
	void spaces	rounded	3	1	E-W	0
	void spaces	rounded	1	1	N/A	0
	void spaces	rounded	1	1	N/A	0
	void spaces	rounded	1	1	N/A	0
	void spaces	rounded	1	1	N/A	0
	void spaces	rounded	1	1	N/A	0
	void spaces	rounded	1	1	N/A	0
	void spaces	rounded	1	1	N/A	0
	void spaces	rounded	1	1	N/A	0
	void spaces	rounded	1	1	N/A	0
	void spaces	rounded	1	1	N/A	0
	void spaces	rounded	1	1	N/A	0
	void spaces	rounded	1	1	N/A	0
	void spaces	rounded	1	1	N/A	0
	void spaces	rounded	1	1	N/A	0
	void spaces	rounded	1	1	N/A	0
	void spaces	rounded	1	1	N/A	0
	void spaces	rounded	1	1	N/A	0
	void spaces	rounded	1	1	N/A	0
	void spaces	rounded	1	1	N/A	0
	void spaces	rounded	1	1	N/A	0
	void spaces	rounded	1	1	N/A	0
	void spaces	rounded	1	1	N/A	0
	void spaces	rounded	1	1	N/A	0
	void spaces	rounded	1	1	N/A	0
	void spaces	rounded	1	1	N/A	0
	void spaces	rounded	1	1	N/A	0
	void spaces	rounded	1	1	N/A	0
	void spaces	rounded	1	1	N/A	0
	void spaces	rounded	1	1	N/A	0
	void spaces	rounded	1	1	N/A	0
	void spaces	rounded	3	1	N/A	0
	void spaces	rounded	3	1	N/A	0
	void spaces	rounded	3	1	N/A	0
	void spaces	rounded	3	1	N/A	0
	void spaces	rounded	1	1	N/A	0
	void spaces	rounded	1	1	N/A	0
	void spaces	rounded	1	1	N/A	0
	void spaces	rounded	1	1	N/A	0
	void spaces	rounded	1	1	N/A	0
	void spaces	rounded	1	1	N/A	0
	void spaces	rounded	1	1	N/A	0
	void spaces	rounded	1	1	N/A	0
	void spaces	rounded	1	1	N/A	0
	void spaces	rounded	1	1	N/A	0
	void spaces	rounded	1	1	N/A	0
	void spaces	rounded	1	1	N/A	0
	void spaces	rounded	1	1	N/A	0
	void spaces	rounded	1	1	N/A	0
	void spaces	rounded	1	1	N/A	0
	void spaces	rounded	1	1	N/A	0
	void spaces	rounded	1	1	N/A	0
	void spaces	rounded	1	1	N/A	0
	void spaces	rounded	1	1	N/A	0
	void spaces	rounded	1	1	N/A	0
	void spaces	rounded	4	1	N-S	0
	void spaces	rounded	4	1	N/A	0
	void spaces	rounded	4	2	N/A	0
	void spaces	rounded	4	2	N/A	0
	void spaces	rounded	4	2	N/A	0
	void spaces	rounded	3	3	N/A	0
	void spaces	rounded	3	3	N/A	0
	void spaces	rounded	1	1	N/A	0
	void spaces	rounded	1	1	N/A	0
	void spaces	rounded	1	1	N/A	0
	void spaces	rounded	1	1	N/A	0
	void spaces	rounded	1	1	N/A	0
	void spaces	rounded	1	1	N/A	0
	void spaces	rounded	1	1	N/A	0
	void spaces	rounded	1	1	N/A	0
	void spaces	rounded	1	1	N/A	0
	void spaces	rounded	1	1	N/A	0
	void spaces	rounded	1	1	N/A	0
	void spaces	rounded	1	1	N/A	0
	void spaces	rounded	2	1	N/A	0
	void spaces	rounded	2	1	N/A	0
	void spaces	rounded	4	1	N/A	0
	void spaces	rounded	4	1	N/A	0
	void spaces	rounded	5	1	N/A	0
	void spaces	rounded	5	1	N/A	0
	void spaces	rounded	2	1	N/A	0
	void spaces	rounded	4	1	N/A	0
	void spaces	rounded	4	1	N/A	0
	void spaces	rounded	1	1	N/A	0
	void spaces	rounded	1	1	N/A	0
	void spaces	rounded	1	1	N/A	0
	void spaces	rounded	1	1	N/A	0
	void spaces	rounded	1	1	N/A	0
	void spaces	rounded	1	1	N/A	0
	void spaces	rounded	1	1	N/A	0
	void spaces	rounded	1	1	N/A	0
	void spaces	rounded	1	1	N/A	0
	void spaces	rounded	1	1	N/A	0
	void spaces	rounded	1	1	N/A	0
	void spaces	rounded	1	1	N/A	0
	void spaces	rounded	2	1	E-W	0
	void spaces	rounded	9	1	E-W	0
	void spaces	rounded	9	1	E-W	0
	void spaces	rounded	1	1	N/A	0
	void spaces	rounded	1	1	N/A	0
	void spaces	rounded	1	1	N/A	0
	void spaces	rounded	1	1	N/A	0
	void spaces	rounded	1	1	N/A	0
	void spaces	rounded	1	1	N/A	0
	void spaces	rounded	1	1	N/A	0
	void spaces	rounded	3	2	N/A	0
	void spaces	rounded	3	2	N/A	0
	void spaces	rounded	3	2	N/A	0
	void spaces	rounded	2	2	N/A	0
	void spaces	rounded	1	1	N/A	0
	void spaces	rounded	1	1	N/A	0
	void spaces	rounded	1	1	N/A	0
	void spaces	rounded	1	1	N/A	0
	void spaces	rounded	1	1	N/A	0
	void spaces	rounded	1	1	N/A	0
	void spaces	rounded	1	1	N/A	0
	void spaces	rounded	1	1	N/A	0
	void spaces	rounded	1	1	N/A	0
	void spaces	rounded	1	1	N/A	0
	void spaces	rounded	1	1	N/A	0
	void spaces	rounded	1	1	N/A	0
	void spaces	rounded	1	1	N/A	0
	void spaces	rounded	1	1	N/A	0
	void spaces	rounded	1	1	N/A	0
	void spaces	rounded	1	1	N/A	0
	void spaces	rounded	1	1	N/A	0
	void spaces	rounded	2	1	N/A	0
	void spaces	rounded	1	1	N/A	0
	void spaces	rounded	1	1	N/A	0
	void spaces	rounded	1	1	N/A	0
	void spaces	rounded	1	1	N/A	0
	void spaces	rounded	1	1	N/A	0
	void spaces	rounded	1	1	N/A	0
	void spaces	rounded	1	1	N/A	0
	void spaces	rounded	1	1	N/A	0
	void spaces	rounded	1	1	N/A	0
	void spaces	rounded	1	1	N/A	0
	void spaces	rounded	1	1	N/A	0
	void spaces	rounded	1	1	N/A	0
	void spaces	rounded	1	1	N/A	0
	void spaces	rounded	1	1	N/A	0
	void spaces	rounded	1	1	N/A	0
	void spaces	rounded	1	1	N/A	0
	void spaces	rounded	1	1	N/A	0
	void spaces	rounded	1	1	N/A	0
	void spaces	rounded	1	1	N/A	0
	void spaces	rounded	1	1	N/A	0
	void spaces	rounded	1	1	N/A	0
	void spaces	rounded	1	1	N/A	0
	void spaces	rounded	1	1	N/A	0
	void spaces	rounded	1	1	N/A	0
	void spaces	rounded	1	1	N/A	0
	void spaces	rounded	1	1	N/A	0
	void spaces	rounded	2	1	N/A	0
	void spaces	rounded	2	1	N/A	0
	void spaces	rounded	2	>1	N/A	0
	void spaces	rounded	2	1	N/A	0
	void spaces	rounded	2	>1	N/A	0
	void spaces	rounded	3	1	N/A	0
	void spaces	rounded	14	1	N/A	0
	void spaces	rounded	1	1	N/A	0
	void spaces	rounded	1	1	N/A	0
	void spaces	rounded	>1	>1	N/A	0
	void spaces	rounded	>1	>1	N/A	0
	void spaces	rounded	>1	>1	N/A	0
	void spaces	rounded	4	1	N/A	0
[truncated: 3,401 more rows]
